# Supplementary material for: Depth-dependent mortality of reef corals following a severe bleaching event: implications for thermal refuges and population recovery
Source: F1000Res. 2014 Feb 19;2:187. Originally published 2013 Sep 16. [Version 3] doi: 10.12688/f1000research.2-187.v3 (PMC3938179; doi:10.12688/f1000research.2-187.v3)
Supplement: Total hard coral cover and Acropora cover for each transect pre-bleaching (2009) and post-bleaching (2011) — “Bleaching” denotes whether the survey was pre-bleaching (2009) or post-bleaching (2011). “Depth” is the depth of the survey in metres, “Transect” is the transect number, “Acropora” denotes the % cover of Acropora in each transect, and “Total Hard Coral” is total coral cover for each transect. [file f1000research-2-3868-s0000.tgz]

Archive with 1 entries (1 files):
- Copy_of_Appendix1.csv
