# Supplementary material for: Depth-dependent mortality of reef corals following a severe bleaching event: implications for thermal refuges and population recovery
Source: F1000Res. 2014 Feb 19;2:187. Originally published 2013 Sep 16. [Version 3] doi: 10.12688/f1000research.2-187.v3 (PMC3938179; doi:10.12688/f1000research.2-187.v3)
Supplement: Total hard coral cover and Acropora cover for each transect pre-bleaching (2009) and post-bleaching (2011) — “Bleaching” denotes whether the survey was pre-bleaching (2009) or post-bleaching (2011). “Depth” is the depth of the survey in metres, “Transect” is the transect number, “Acropora” denotes the % cover of Acropora in each transect, and “Total Hard Coral” is total coral cover for each transect. [file f1000research-2-3868-s0000.tgz › Copy_of_Appendix1.csv]

Bleaching	Site	Depth	Transect	Acropora	total hard coral
pre-bleach	Rubiah Channel	8	1	14	40
pre-bleach	Rubiah Channel	8	2	15	25
pre-bleach	Rubiah Channel	8	3	10	25
pre-bleach	Rubiah Channel	8	4	7	32
pre-bleach	Rubiah Channel	8	5	1	11
pre-bleach	Rubiah Channel	8	6	1	4
pre-bleach	Rubiah Sea Garden	8	1	9	54
pre-bleach	Rubiah Sea Garden	8	2	18	47
pre-bleach	Rubiah Sea Garden	8	3	24	37
pre-bleach	Rubiah Sea Garden	8	4	6	21
pre-bleach	Rubiah Sea Garden	8	5	3	7
pre-bleach	Rubiah Sea Garden	8	6	9	14
pre-bleach	Rubiah Sea Garden	8	7	11	28
pre-bleach	Rubiah Sea Garden	8	8	4	30
pre-bleach	Batee Gla	8	1	9	51
pre-bleach	Batee Gla	8	2	10	54
pre-bleach	Batee Gla	8	3	4	53
pre-bleach	Batee Gla	8	4	1	45
pre-bleach	Batee Gla	8	5	3	43
pre-bleach	Batee Gla	8	6	5	60
pre-bleach	Ba Kopra	8	2	45	63
pre-bleach	Ba Kopra	8	3	34	59
pre-bleach	Ba Kopra	8	4	21	59
pre-bleach	Ba Kopra	8	5	21	50
post-bleach	Ba Kopra	8	1	25	39
post-bleach	Ba Kopra	8	2	19	35
post-bleach	Ba Kopra	8	3	47	56
post-bleach	Rubiah Channel	8	1	7	15
post-bleach	Rubiah Channel	8	2	3	15
post-bleach	Rubiah Channel	8	3	1	16
post-bleach	Rubiah Sea Garden	8	1	3	46
post-bleach	Rubiah Sea Garden	8	2	6	44
post-bleach	Rubiah Sea Garden	8	3	2	38
post-bleach	Batee Gla	8	1	9	35
post-bleach	Batee Gla	8	2	5	24
post-bleach	Batee Gla	8	3	2	35
pre-bleach	Rubiah Channel	4	1	57	73
pre-bleach	Rubiah Channel	4	2	49	68
pre-bleach	Rubiah Channel	4	3	38	57
pre-bleach	Rubiah Channel	4	4	18	47
pre-bleach	Rubiah Sea Garden	4	2	36	62
pre-bleach	Rubiah Sea Garden	4	3	19	33
pre-bleach	Rubiah Sea Garden	4	4	5	29
pre-bleach	Rubiah Sea Garden	4	5	26	36
pre-bleach	Batee Gla	4	2	18	51
pre-bleach	Batee Gla	4	3	14	41
pre-bleach	Batee Gla	4	4	2	14
pre-bleach	Batee Gla	4	5	7	21
pre-bleach	Ba Kopra	4	1	27	51
pre-bleach	Ba Kopra	4	2	24	48
pre-bleach	Ba Kopra	4	3	32	59
pre-bleach	Ba Kopra	4	4	22	46
post-bleach	Ba Kopra	4	1	35	55
post-bleach	Ba Kopra	4	2	34	49
post-bleach	Ba Kopra	4	3	21	43
post-bleach	Rubiah Channel	4	1	5	35
post-bleach	Rubiah Channel	4	2	1	44
post-bleach	Rubiah Channel	4	3	1	34
post-bleach	Rubiah Sea Garden	4	1	1	44
post-bleach	Rubiah Sea Garden	4	2	0	24
post-bleach	Rubiah Sea Garden	4	3	3	44
post-bleach	Batee Gla	4	1	2	18
post-bleach	Batee Gla	4	2	4	24
post-bleach	Batee Gla	4	3	4	31
pre-bleach	Ba Kopra	2	1	21	28
pre-bleach	Ba Kopra	2	2	18.5	29.6
pre-bleach	Ba Kopra	2	3	30.1	47.5
pre-bleach	Ba Kopra	2	4	15.9	26.6
pre-bleach	Ba Kopra	2	5	32.1	35.2
pre-bleach	Ba Kopra	2	6	20.2	29.7
pre-bleach	Ba Kopra	2	7	23.9	31.2
pre-bleach	Ba Kopra	2	8	33.8	42.2
pre-bleach	Rubiah Channel	2	1	28.6	53.1
pre-bleach	Rubiah Channel	2	2	27.9	53.8
pre-bleach	Rubiah Channel	2	3	8.5	50.8
pre-bleach	Rubiah Channel	2	4	14.4	23.5
pre-bleach	Rubiah Channel	2	5	23.7	41.3
pre-bleach	Rubiah Channel	2	6	22	46.2
pre-bleach	Rubiah Sea Garden	2	1	69.5	72.9
pre-bleach	Rubiah Sea Garden	2	2	78.1	78.1
pre-bleach	Rubiah Sea Garden	2	3	76.1	83.8
pre-bleach	Rubiah Sea Garden	2	4	29.5	48.8
pre-bleach	Rubiah Sea Garden	2	5	31.8	41.1
pre-bleach	Rubiah Sea Garden	2	6	60.4	63.4
pre-bleach	Rubiah Sea Garden	2	7	36.1	40
pre-bleach	Rubiah Sea Garden	2	8	55.2	59.7
pre-bleach	Rubiah Sea Garden	2	9	52.4	56
pre-bleach	Rubiah Sea Garden	2	10	19.1	32.8
pre-bleach	Batee Gla	2	1	46.7	50.2
pre-bleach	Batee Gla	2	2	33.9	34.7
pre-bleach	Batee Gla	2	3	26.3	36.4
pre-bleach	Batee Gla	2	4	19.9	27
pre-bleach	Batee Gla	2	5	25.7	29.4
pre-bleach	Batee Gla	2	6	40.6	48.4
pre-bleach	Batee Gla	2	7	31.4	38.7
pre-bleach	Batee Gla	2	8	30.2	35.9
post-bleach	Ba Kopra	2	1	14.2	19.2
post-bleach	Ba Kopra	2	2	5.8	14.8
post-bleach	Ba Kopra	2	3	8.1	17
post-bleach	Ba Kopra	2	4	2.8	18.5
post-bleach	Ba Kopra	2	5	6.8	23.7
post-bleach	Ba Kopra	2	6	2.8	16.9
post-bleach	Ba Kopra	2	7	16.6	23.3
post-bleach	Ba Kopra	2	8	10.1	11.7
post-bleach	Ba Kopra	2	9	13.5	17.5
post-bleach	Rubiah Channel	2	1	0	4.5
post-bleach	Rubiah Channel	2	2	0	3.9
post-bleach	Rubiah Channel	2	3	0	10.9
post-bleach	Rubiah Channel	2	4	0	3.6
post-bleach	Rubiah Channel	2	5	0	5.3
post-bleach	Rubiah Channel	2	6	0	9.5
post-bleach	Rubiah Channel	2	7	0	34.9
post-bleach	Rubiah Channel	2	8	0	6
post-bleach	Rubiah Sea Garden	2	1	13.4	22.4
post-bleach	Rubiah Sea Garden	2	2	6.7	8.7
post-bleach	Rubiah Sea Garden	2	3	7.5	7.5
post-bleach	Rubiah Sea Garden	2	4	2.2	4.2
post-bleach	Rubiah Sea Garden	2	5	0	0
post-bleach	Rubiah Sea Garden	2	6	2.7	2.7
post-bleach	Rubiah Sea Garden	2	7	0	11.5
post-bleach	Rubiah Sea Garden	2	8	6	19.7
post-bleach	Batee Gla	2	1	0	4
post-bleach	Batee Gla	2	2	0	1.7
post-bleach	Batee Gla	2	3	0	1
post-bleach	Batee Gla	2	4	0	0
post-bleach	Batee Gla	2	5	0	14.2
post-bleach	Batee Gla	2	6	0	0
post-bleach	Batee Gla	2	7	0	9.5
post-bleach	Batee Gla	2	8	0	23
